# Supplementary material for: RNA-Sequencing Analysis of HepG2 Cells Treated with Atorvastatin
Source: PLoS One. 2014 Aug 25;9(8):e105836. doi: 10.1371/journal.pone.0105836 (PMC4143339; doi:10.1371/journal.pone.0105836)
Supplement: Table S1 — Biological functions and associated genes identified by Ingenuity Pathway Analysis in atorvastatin treated HepG2 cells. (XLS) [file pone.0105836.s014.xls]

## Sheet: diseases and bio functions
Category	p-value	Genes
Lipid Metabolism	3.87E-24-1.61E-02	MVD	ACAT2	IDI1	SC5D	ELOVL5	FDFT1	LPIN1	MVK	PCYT2	ACOT1	FABP1	LSS	SERPINE1	PGRMC1	TMEM97	GNE	ACSL3	SLC25A1	TMEM55B	CYB5B	PNPLA3	PCSK9	GM2A	MSMO1	STARD4	SULT2A1	ELOVL6	NPC1	EBP	BHLHE40	FADS2	ACACA	MT1E	FADS1	NPC1L1	SQLE	SCD	PRL	IL21R	IDH1	LIPA	DHCR7	FASN	ACSS2	ACSL4	NAMPT	LIPG	CYP51A1
Small Molecule Biochemistry	3.87E-24-1.61E-02	MVD	SLC7A11	ACAT2	IDI1	MAP1B	SC5D	ELOVL5	FDFT1	PGD	LPIN1	MVK	PCYT2	ACOT1	FABP1	LSS	SERPINE1	PGRMC1	TMEM97	GNE	ACSL3	SLC25A1	TMEM55B	CYB5B	PNPLA3	PCSK9	GM2A	MSMO1	STARD4	SULT2A1	ELOVL6	NPC1	EBP	BHLHE40	FADS2	ACACA	MT1E	FADS1	NPC1L1	SQLE	SCD	PRL	IL21R	IDH1	LIPA	DHCR7	FASN	ACSS2	ACSL4
Vitamin and Mineral Metabolism	3.87E-24-1.63E-02	MVD	SCD	SQLE	ACAT2	IDI1	PRL	SC5D	LIPA	FDFT1	DHCR7	MVK	FABP1	LIPG	LSS	PGRMC1	TMEM97	CYP51A1	NSDHL	AKR1C1/AKR1C2	UCP2	DBI	RDH11	PCSK9	HSD17B7	MSMO1	STARD4	GH1	SULT2A1	FDPS	NPC1	EBP	LDLR	DHCR24	SREBF2	HMGCR	NPC1L1
Molecular Transport	1.25E-14-1.63E-02	ACAT2	SLC7A11	MAP1B	SC5D	ELOVL5	FLVCR1	SV2A	FDFT1	LPIN1	FABP1	LSS	SERPINE1	SLCO4C1	GNE	ACSL3	SLC25A1	PCSK9	GM2A	STARD4	NPC1	EBP	BHLHE40	FADS2	ACACA	MT1E	NPC1L1	SCD	PRL	IL21R	SLC4A11	IDH1	LIPA	DHCR7	FASN	ACSL4	NAMPT	LIPG	UCP2	AKR1C1/AKR1C2	DBI	AP1M2	RDH11	PLA2G3	TRIB3	GH1	ACLY	LDLR	DHCR24
Cardiovascular Disease	4.77E-11-1.72E-02	SCD	ACAT2	PCSK9	COL2A1	GH1	IDH1	NPC1	FDFT1	LDLR	LPIN1	FABP1	LIPG	SERPINE1	HMGCR	FADS1	NPC1L1
Metabolic Disease	4.77E-11-1.61E-02	SCD	ACAT2	SLC7A11	IL21R	SERPINA3	SC5D	IDH1	NEU1	LIPA	FDFT1	DHCR7	LPIN1	MICB	MVK	FASN	FABP1	ACSL4	SERPINE1	UCP2	MMAB	PCSK9	GM2A	TRIB3	GH1	FDPS	NPC1	LDLR	DHCR24	FADS2	CTSB	CLCN6	ACACA	HMGCR	MT1E	ACSL1	NPC1L1
Endocrine System Disorders	2.97E-09-1.61E-02	SCD	ACAT2	UCP2	SLC7A11	IL21R	TRIB3	GH1	LIPA	LPIN1	LDLR	MICB	FASN	CTSB	ACSL4	ACACA	HMGCR	SERPINE1	ACSL1
Nucleic Acid Metabolism	1.41E-08-1.61E-02	SCD	DBI	MAP1B	ACLY	IDH1	ELOVL6	PGD	FASN	DLAT	ACSS2	ACOT1	FABP1	ACACA	HMGCR
Neurological Disease	7.49E-08-1.61E-02	DPYSL2	MT2A	SCD	SMN1/SMN2	PRL	MAP1B	SERPINA3	SC5D	TUBB2B	IDH1	NEU1	FLVCR1	LIPA	SV2A	CETN2	FDFT1	DHCR7	LPIN1	MVK	LSS	SERPINE1	PGRMC1	CYP51A1	GNE	SLC25A1	GM2A	ACLY	GH1	STARD4	FDPS	NPC1	EBP	LDLR	DHCR24	SREBF2	BHLHE40	CLCN6	CTSB	HMGCR	MT1E
Psychological Disorders	7.49E-08-2.37E-07	DPYSL2	SCD	GM2A	SERPINA3	ACLY	SC5D	FDPS	FDFT1	SV2A	LIPA	DHCR7	EBP	LDLR	DHCR24	SREBF2	MVK	CTSB	LSS	SERPINE1	HMGCR
Energy Production	2.28E-06-8.09E-03	SCD	ACSL3	UCP2	AKR1C1/AKR1C2	LPIN1	SREBF2	PRL	FASN	ACSL4	FABP1	ACACA	GH1	ACSL1
Digestive System Development and Function	2.93E-06-2.93E-06	FDFT1	LIPA	LDLR	PRL	FADS2	GH1	STARD4	SC5D
Hepatic System Development and Function	2.93E-06-1.61E-02	FDFT1	LIPA	LDLR	PRL	FADS2	GH1	STARD4	MT1E	SC5D
Organ Morphology	2.93E-06-1.72E-02	SCD	PRL	GM2A	MAP1B	COL2A1	TM7SF2	STARD4	GH1	SC5D	FLVCR1	LIPA	FDFT1	DHCR7	LDLR	BHLHE40	CTSB	FADS2	SERPINE1	MT1E	CYP51A1
Hematological Disease	7.47E-06-1.61E-02	FLVCR1	FDFT1	SCD	LPIN1	LDLR	FASN	PCSK9	SERPINE1	HMGCR	GH1
Gastrointestinal Disease	1.1E-05-1.63E-02	MT2A	MVD	DPYSL2	SCD	SQLE	SLC7A11	IDI1	PRL	IL21R	SERPINA3	ELOVL5	SC5D	IDH1	PGC	LIPA	FDFT1	DHCR7	LPIN1	MICB	FASN	MVK	DSTN	ACSL4	FABP1	NAMPT	SERPINE1	TMEM97	CYP51A1	UCP2	AKR1C1/AKR1C2	DBI	PNPLA3	COL2A1	GH1	SGK2	ACLY	NPC1	EBP	LDLR	CTSB	ACACA	HMGCR	ACSL1	MT1E	NPC1L1
Hepatic System Disease	1.1E-05-1.59E-02	SCD	UCP2	GH1	ELOVL5	FDFT1	NPC1	LIPA	LDLR	LPIN1	FASN	CTSB	ACSL4	ACACA	SERPINE1	HMGCR	MT1E	ACSL1	NPC1L1
Cancer	1.61E-05-1.61E-02	MT2A	MVD	DPYSL2	SCD	SQLE	SLC7A11	IDI1	PRL	SERPINA3	IDH1	PGC	LPIN1	MICB	FASN	MVK	DSTN	FABP1	NAMPT	SERPINE1	TMEM97	SLC25A1	AKR1C1/AKR1C2	DBI	PNPLA3	COL2A1	GH1	SGK2	ACLY	NPC1	EBP	CTSB	HMGCR	MT1E
Carbohydrate Metabolism	1.78E-05-1.61E-02	GNE	SCD	UCP2	PRL	GM2A	PLA2G3	ACLY	GH1	ELOVL5	IDH1	PGD	LDLR	FASN	FABP1	LIPG	MT1E	NPC1L1
Protein Synthesis	2.12E-05-1.59E-02	LIPA	SCD	LDLR	PRL	PCSK9	LIPG	STARD4	SERPINE1	MT1E	NPC1L1
Nutritional Disease	3.91E-05-4.06E-03	SCD	UCP2	PRL	GH1	IDH1	NPC1	LDLR	LPIN1	FASN	NAMPT	HMGCR	SERPINE1	MT1E	NPC1L1
Cellular Assembly and Organization	6.49E-05-1.61E-02	MT2A	DPYSL2	DHCR7	EBP	PRL	DSTN	MAP1B	COL2A1	FABP1	SERPINA3	GH1	MT1E
Drug Metabolism	6.49E-05-1.61E-02	NPC1	DHCR7	EBP	AKR1C1/AKR1C2	LDLR	SREBF2	PRL	FASN	CTSB	HSD17B7	ACSL4	PLA2G3
Organismal Development	6.72E-05-1.72E-02	SCD	SMN1/SMN2	PRL	MAP1B	COL2A1	TM7SF2	STARD4	GH1	SC5D	FLVCR1	LIPA	NPC1	DHCR7	LDLR	FASN	PRSS8	CTSB	SERPINE1	CYP51A1	MT1E
Hereditary Disorder	8.11E-05-1.61E-02	MT2A	SCD	SMN1/SMN2	PRL	SLC4A11	SERPINA3	SC5D	FLVCR1	NEU1	LIPA	CETN2	FDFT1	DHCR7	MVK	PGRMC1	CYP51A1	GNE	NSDHL	SLC25A1	MMAB	PCSK9	GM2A	COL2A1	STARD4	GH1	NPC1	EBP	LDLR	DHCR24	BHLHE40	CTSB	CLCN6	HMGCR	ACSL1	MT1E
Cell Cycle	1.94E-04-1.61E-02	SNX33	DBI	PRL	FASN	BHLHE40	NAMPT	GH1	ACLY
Skeletal and Muscular Disorders	2.69E-04-1.63E-02	MT2A	SCD	SMN1/SMN2	PRL	MAP1B	SERPINA3	SC5D	TUBB2B	FDFT1	CETN2	DHCR7	FASN	FGB	NAMPT	SERPINE1	PGRMC1	CYP51A1	SLC25A1	COL2A1	GH1	ACLY	STARD4	FDPS	EBP	LDLR	BHLHE40	HMGCR	MT1E
Organismal Injury and Abnormalities	3.85E-04-1.61E-02	NPC1	SCD	SMN1/SMN2	LPIN1	LDLR	CTSB	FABP1	LIPG	GH1	SERPINE1	MT1E	NPC1L1
Tissue Morphology	3.85E-04-1.61E-02	MT2A	SCD	PRL	COL2A1	GH1	TM7SF2	SC5D	NPC1	LIPA	LDLR	DHCR24	PRSS8	BHLHE40	FASN	CTSB	FABP1	LIPG	FGB	SERPINE1	HMGCR	MT1E	ACSL1	NPC1L1
Developmental Disorder	5.57E-04-1.61E-02	SCD	NSDHL	MMAB	SLC4A11	GM2A	COL2A1	GH1	SC5D	FDPS	NEU1	NPC1	LIPA	FDFT1	DHCR7	EBP	LDLR	CLCN6	HMGCR	CYP51A1
Connective Tissue Development and Function	1.17E-03-1.72E-02	SCD	COL2A1	GH1	TM7SF2	SC5D	IDH1	FLVCR1	LIPA	LPIN1	LDLR	DHCR24	ACACA	SERPINE1	MT1E	CYP51A1
Embryonic Development	1.17E-03-1.72E-02	FLVCR1	LIPA	SMN1/SMN2	DHCR7	PRL	MAP1B	COL2A1	SERPINE1	TM7SF2	SC5D	CYP51A1	MT1E
Organ Development	1.17E-03-1.72E-02	FLVCR1	LIPA	DHCR7	PRL	MAP1B	COL2A1	SERPINE1	TM7SF2	GH1	SC5D	CYP51A1	MT1E
Skeletal and Muscular System Development and Function	1.17E-03-1.72E-02	GNE	FLVCR1	BHLHE40	MAP1B	COL2A1	TM7SF2	GH1	SC5D	CYP51A1	MT1E
Tissue Development	1.17E-03-1.72E-02	GNE	PRL	IL21R	MAP1B	COL2A1	GH1	TM7SF2	SC5D	FLVCR1	LIPA	DHCR7	FASN	BHLHE40	SERPINE1	MT1E	CYP51A1
Connective Tissue Disorders	1.33E-03-1.63E-02	FDPS	FDFT1	EBP	LPIN1	FASN	COL2A1	NAMPT	FGB	ACLY	GH1	HMGCR	CYP51A1	SC5D
Renal and Urological Disease	1.61E-03-1.61E-02	MVD	GNE	FDPS	LDLR	DBI	MMAB	FABP1	SERPINE1	GH1	HMGCR	MT1E
Inflammatory Disease	1.62E-03-1.61E-02	MVK	FASN	COL2A1	FADS2	CTSB	FGB	NAMPT	GH1	ACLY	SERPINE1	MT1E
Endocrine System Development and Function	1.76E-03-1.61E-02	AKR1C1/AKR1C2	DBI	PRL	HSD17B7	GH1
Immunological Disease	1.78E-03-1.61E-02	SLC7A11	UCP2	LDLR	MICB	PRL	IL21R	CTSB	FGB	GH1	ACLY	HMGCR	ACSL1
Free Radical Scavenging	1.89E-03-1.61E-02	NPC1	UCP2	DDIT4	DHCR24	SREBF2	NAMPT
Cell Signaling	2.25E-03-1.63E-02	UCP2	PRL	MAP1B	GH1
Cell Death and Survival	2.7E-03-1.61E-02	RBCK1	SCD	NPC1	SMN1/SMN2	LDLR	CTSB	NAMPT	SERPINE1	MT1E
Cardiovascular System Development and Function	2.8E-03-1.61E-02	NEU1	LDLR	PRL	CTSB	GH1	SERPINE1
Nervous System Development and Function	4.06E-03-1.61E-02	MT2A	DPYSL2	SMN1/SMN2	LDLR	PRL	GM2A	MAP1B	CTSB	GH1	MT1E
Cell Morphology	4.77E-03-1.72E-02	MT2A	DPYSL2	SNX33	SMN1/SMN2	DDIT4	PRL	GM2A	MAP1B	SERPINA3	GH1	NPC1	LIPA	DHCR7	LPIN1	LDLR	FASN	ACACA	SERPINE1	MT1E
Infectious Disease	4.77E-03-1.61E-02	LDLR	CTSB	HMGCR	SERPINE1
Cellular Compromise	5.03E-03-1.61E-02	DPYSL2	SCD	SMN1/SMN2	SNX33	LDLR	DSTN	MAP1B	FABP1	NAMPT	MT1E
Gene Expression	5.54E-03-5.54E-03	PRL	GH1
Organismal Functions	7.08E-03-1.61E-02	SCD	DHCR7	SMN1/SMN2	UCP2	LPIN1	DBI	SERPINE1
Amino Acid Metabolism	8.09E-03-8.09E-03	SLC7A11	PRL
Antimicrobial Response	8.09E-03-8.09E-03	LDLR
Cell-To-Cell Signaling and Interaction	8.09E-03-1.61E-02	DPYSL2	PRL	FASN	SERPINE1	GH1
Cellular Development	8.09E-03-1.61E-02	DPYSL2	FDFT1	SMN1/SMN2	PRL	FASN	CTSB	FABP1	NAMPT	ACACA	SULT2A1
Cellular Function and Maintenance	8.09E-03-1.61E-02	DPYSL2	NPC1	UCP2	DDIT4	PRL	GH1	MT1E
Cellular Growth and Proliferation	8.09E-03-1.61E-02	FDFT1	PRL	IL21R	FASN	CTSB	FABP1	ACACA	GH1	SULT2A1
Cellular Movement	8.09E-03-1.61E-02	NEU1	PRL	CTSB	GH1	SERPINE1
Dermatological Diseases and Conditions	8.09E-03-9.84E-03	SCD	SQLE	GM2A	ELOVL5	PGD	LDLR	FASN	FADS2	CTSB	NAMPT	HMGCR	SERPINE1	FADS1
Hematological System Development and Function	8.09E-03-1.61E-02	NPC1	LDLR	PRL	IL21R	FABP1	LIPG	HMGCR	MT1E
Hematopoiesis	8.09E-03-8.09E-03	PRL
Humoral Immune Response	8.09E-03-8.09E-03	PRL	IL21R
Inflammatory Response	8.09E-03-1.47E-02	NPC1	LDLR	FABP1	LIPG	MT1E
Ophthalmic Disease	8.09E-03-1.61E-02	FLVCR1	SLC4A11	COL2A1
Reproductive System Development and Function	8.09E-03-1.72E-02	PRL	GH1
Reproductive System Disease	8.09E-03-1.61E-02	SLC25A1	PRL	GH1
Tumor Morphology	8.09E-03-1.61E-02	CTSB	GH1
Visual System Development and Function	8.09E-03-8.09E-03	SERPINE1
Renal and Urological System Development and Function	1.1E-02-1.1E-02	BHLHE40	SERPINE1	MT1E
Lymphoid Tissue Structure and Development	1.61E-02-1.61E-02	SERPINE1
Respiratory Disease	1.61E-02-1.61E-02	SERPINE1
Respiratory System Development and Function	1.61E-02-1.72E-02	LIPA	DHCR7	COL2A1
Dental Disease	1.63E-02-1.63E-02	COL2A1	CYP51A1	SC5D
[truncated: 20 more columns]
