# Supplementary material for: RNA-Sequencing Analysis of HepG2 Cells Treated with Atorvastatin
Source: PLoS One. 2014 Aug 25;9(8):e105836. doi: 10.1371/journal.pone.0105836 (PMC4143339; doi:10.1371/journal.pone.0105836)
Supplement: Table S2 — Canonical pathways and associated genes identified by Ingenuity Pathway Analysis in atorvastatin treated HepG2 cells. (XLS) [file pone.0105836.s015.xls]

## Sheet: canonical pathways_121gener
Ingenuity Canonical Pathways	-log(p-value)	Genes
Cholesterol Biosynthesis I	24.3	SQLE	FDFT1	EBP	NSDHL	DHCR7	DHCR24	HSD17B7	MSMO1	LSS	TM7SF2	SC5D	CYP51A1
Cholesterol Biosynthesis II (via 24	24.3	SQLE	FDFT1	EBP	NSDHL	DHCR7	DHCR24	HSD17B7	MSMO1	LSS	TM7SF2	SC5D	CYP51A1
Cholesterol Biosynthesis III (via Desmosterol)	24.3	SQLE	FDFT1	EBP	NSDHL	DHCR7	DHCR24	HSD17B7	MSMO1	LSS	TM7SF2	SC5D	CYP51A1
Zymosterol Biosynthesis	9.72	NSDHL	HSD17B7	MSMO1	TM7SF2	CYP51A1
Mevalonate Pathway I	9.66	MVD	ACAT2	IDI1	MVK	HMGCR	HMGCS1
Stearate Biosynthesis I (Animals)	8.27	ACSL3	DHCR24	FASN	ACOT1	ACSL4	ACSL1	ELOVL6
Î³-linolenate Biosynthesis II (Animals)	6.6	ACSL3	FADS2	ACSL4	ACSL1	FADS1
TR/RXR Activation	6.39	PIK3R3	AKR1C1/AKR1C2	UCP2	LDLR	SREBF2	FASN	ACACA	GH1
Oleate Biosynthesis II (Animals)	4.75	SCD	FADS2	FADS1
LXR/RXR Activation	4.26	SCD	FDFT1	LDLR	FASN	ACACA	HMGCR	CYP51A1
Epoxysqualene Biosynthesis	4.19	SQLE	FDFT1
Fatty Acid Activation	3.86	ACSL3	ACSL4	ACSL1
Retinol Biosynthesis	3.81	LIPA	PNPLA3	RDH11	LIPG
Oxidative Ethanol Degradation III	3.75	ACSL3	ACSS2	ACSL1
Ethanol Degradation IV	3.57	ACSL3	ACSS2	ACSL1
Mitochondrial L-carnitine Shuttle Pathway	3.49	ACSL3	ACSL4	ACSL1
Trans	3.41	FDPS	IDI1
Triacylglycerol Degradation	3.15	LIPA	PNPLA3	LIPG
Ethanol Degradation II	2.79	ACSL3	ACSS2	ACSL1
Fatty Acid Î²-oxidation I	2.79	ACSL3	ACSL4	ACSL1
Ketogenesis	2.65	ACAT2	HMGCS1
Estrogen Biosynthesis	2.36	HSD17B7	HSD17B12	CYP51A1
LPS/IL-1 Mediated Inhibition of RXR Function	2.14	ACSL3	ACSL4	FABP1	HMGCS1	ACSL1	SULT2A1
Phospholipases	2.12	PNPLA3	PLA2G3	LIPG
Acetyl-CoA Biosynthesis III (from Citrate)	2.09	ACLY
Lanosterol Biosynthesis	2.09	LSS
Estrogen-Dependent Breast Cancer Signaling	1.88	PIK3R3	HSD17B7	HSD17B12
Type II Diabetes Mellitus Signaling	1.88	PIK3R3	ACSL3	ACSL4	ACSL1
Fatty Acid Biosynthesis Initiation II	1.79	FASN
AMPK Signaling	1.71	PIK3R3	PFKFB4	FASN	ACACA	HMGCR
Intrinsic Prothrombin Activation Pathway	1.7	COL2A1	FGB
Triacylglycerol Biosynthesis	1.64	LPIN1	ELOVL6
Palmitate Biosynthesis I (Animals)	1.62	FASN
Role of JAK2 in Hormone-like Cytokine Signaling	1.56	PRL	GH1
Coagulation System	1.51	FGB	SERPINE1
Pentose Phosphate Pathway (Oxidative Branch)	1.5	PGD
Geranylgeranyldiphosphate Biosynthesis	1.5	FDPS
Biotin-carboxyl Carrier Protein Assembly	1.5	ACACA
NAD Biosynthesis III	1.5	NAMPT
Uracil Degradation II (Reductive)	1.4	DPYSL2
CMP-N-acetylneuraminate Biosynthesis I (Eukaryotes)	1.4	GNE
Thymine Degradation	1.4	DPYSL2
Acute Phase Response Signaling	1.33	PIK3R3	SERPINA3	FGB	SERPINE1
Sucrose Degradation V (Mammalian)	1.32	ALDOC
Phosphatidylethanolamine Biosynthesis II	1.26	PCYT2	EPT1
Acetyl-CoA Biosynthesis I (Pyruvate Dehydrogenase Complex)	1.26	DLAT
Mineralocorticoid Biosynthesis	1.26	EBP
Ketolysis	1.2	ACAT2
Glucocorticoid Biosynthesis	1.2	EBP
Atherosclerosis Signaling	1.17	PNPLA3	COL2A1	PLA2G3
Eicosanoid Signaling	1.11	PNPLA3	PLA2G3
Glutaryl-CoA Degradation	1.11	ACAT2
Acyl-CoA Hydrolysis	1.11	ACOT1
Role of JAK1 and JAK3 in Î³c Cytokine Signaling	1.07	PIK3R3	IL21R
Androgen Biosynthesis	1.07	EBP
Ubiquinol-10 Biosynthesis (Eukaryotic)	1.07	ECHDC1
Methylglyoxal Degradation III	1.07	AKR1C1/AKR1C2
Role of MAPK Signaling in the Pathogenesis of Influenza	1.05	PNPLA3	PLA2G3
PXR/RXR Activation	1.04	SCD	SULT2A1
Chondroitin Sulfate Degradation (Metazoa)	1.03	GM2A
Dermatan Sulfate Degradation (Metazoa)	0.999	GM2A
Bile Acid Biosynthesis	0.999	0.69	AKR1C1/AKR1C2
Growth Hormone Signaling	0.979	PIK3R3	GH1
Isoleucine Degradation I	0.968	ACAT2
Extrinsic Prothrombin Activation Pathway	0.94	FGB
The Visual Cycle	0.94	RDH11
Prolactin Signaling	0.928	PIK3R3	PRL
VEGF Family Ligand-Receptor Interactions	0.928	PIK3R3	PLA2G3
Endothelin-1 Signaling	0.837	PIK3R3	PNPLA3	PLA2G3
FXR/RXR Activation	0.83	FASN	SULT2A1
Maturity Onset Diabetes of Young (MODY) Signaling	0.824	FABP1
Role of Lipids/Lipid Rafts in the Pathogenesis of Influenza	0.824	FDPS
CTLA4 Signaling in Cytotoxic T Lymphocytes	0.79	PIK3R3	AP1M2
Glycolysis I	0.786	ALDOC
Gluconeogenesis I	0.786	ALDOC
HMGB1 Signaling	0.76	PIK3R3	SERPINE1
Retinoate Biosynthesis I	0.678	RDH11
Fc Epsilon RI Signaling	0.674	PIK3R3	PLA2G3
Role of Tissue Factor in Cancer	0.674	PIK3R3	FGB
MIF-mediated Glucocorticoid Regulation	0.664	PLA2G3
Bupropion Degradation	0.664	CYP51A1
CCR3 Signaling in Eosinophils	0.656	PIK3R3	PLA2G3
Acetone Degradation I (to Methylglyoxal)	0.652	CYP51A1
14-3-3-mediated Signaling	0.651	PIK3R3	TUBB2B
Circadian Rhythm Signaling	0.628	BHLHE40
IL-9 Signaling	0.617	PIK3R3
Oncostatin M Signaling	0.617	MT2A
D-myo-inositol-5-phosphate Metabolism	0.585	TMEM55B
MIF Regulation of Innate Immunity	0.575	PLA2G3
Docosahexaenoic Acid (DHA) Signaling	0.575	PIK3R3
Insulin Receptor Signaling	0.566	PIK3R3	ACLY
Neuroprotective Role of THOP1 in Alzheimer's Disease	0.556	SERPINA3
3-phosphoinositide Degradation	0.556	TMEM55B
FcÎ³RIIB Signaling in B Lymphocytes	0.547	PIK3R3
Dermatan Sulfate Biosynthesis (Late Stages)	0.547	SULT2A1
Melanoma Signaling	0.538	PIK3R3
Synaptic Long Term Depression	0.534	PNPLA3	PLA2G3
Chondroitin Sulfate Biosynthesis (Late Stages)	0.53	SULT2A1
MSP-RON Signaling Pathway	0.513	PIK3R3
EGF Signaling	0.505	PIK3R3
Ephrin A Signaling	0.498	PIK3R3
CNTF Signaling	0.49	PIK3R3
Nicotine Degradation III	0.49	CYP51A1
Heparan Sulfate Biosynthesis (Late Stages)	0.49	SULT2A1
3-phosphoinositide Biosynthesis	0.49	PIK3R3
Melatonin Degradation I	0.469	CYP51A1
Glucocorticoid Receptor Signaling	0.468	PIK3R3	PRL	SERPINE1
Semaphorin Signaling in Neurons	0.462	DPYSL2
Endometrial Cancer Signaling	0.462	PIK3R3
Gap Junction Signaling	0.457	PIK3R3	TUBB2B
Xenobiotic Metabolism Signaling	0.456	PIK3R3	LIPA	SULT2A1
IL-2 Signaling	0.455	PIK3R3
Germ Cell-Sertoli Cell Junction Signaling	0.454	PIK3R3	TUBB2B
Lymphotoxin Î² Receptor Signaling	0.449	PIK3R3
Role of IL-17A in Arthritis	0.449	PIK3R3
Nicotine Degradation II	0.449	CYP51A1
Thrombopoietin Signaling	0.443	PIK3R3
ErbB2-ErbB3 Signaling	0.443	PIK3R3
PPARÎ±/RXRÎ± Activation	0.439	FASN	GH1
Glioma Invasiveness Signaling	0.43	PIK3R3
Myc Mediated Apoptosis Signaling	0.424	PIK3R3
ErbB4 Signaling	0.424	PIK3R3
NF-ÎºB Signaling	0.419	PIK3R3	GH1
IL-15 Signaling	0.407	PIK3R3
Antiproliferative Role of Somatostatin Receptor 2	0.407	PIK3R3
Role of PI3K/AKT Signaling in the Pathogenesis of Influenza	0.407	PIK3R3
Dendritic Cell Maturation	0.403	PIK3R3	COL2A1
CD40 Signaling	0.402	PIK3R3
GM-CSF Signaling	0.402	PIK3R3
RAR Activation	0.4	PIK3R3	RDH11
IL-17A Signaling in Airway Cells	0.396	PIK3R3
Angiopoietin Signaling	0.386	PIK3R3
Non-Small Cell Lung Cancer Signaling	0.386	PIK3R3
mTOR Signaling	0.385	PIK3R3	DDIT4
Erythropoietin Signaling	0.376	PIK3R3
T Helper Cell Differentiation	0.376	IL21R
JAK/Stat Signaling	0.376	PIK3R3
Neurotrophin/TRK Signaling	0.376	PIK3R3
GDNF Family Ligand-Receptor Interactions	0.371	PIK3R3
Macropinocytosis Signaling	0.371	PIK3R3
Clathrin-mediated Endocytosis Signaling	0.37	PIK3R3	LDLR
Renal Cell Carcinoma Signaling	0.367	PIK3R3
ERK/MAPK Signaling	0.365	PIK3R3	PLA2G3
IL-3 Signaling	0.357	PIK3R3
FLT3 Signaling in Hematopoietic Progenitor Cells	0.357	PIK3R3
Small Cell Lung Cancer Signaling	0.357	PIK3R3
IL-17 Signaling	0.353	PIK3R3
IL-4 Signaling	0.353	PIK3R3
LPS-stimulated MAPK Signaling	0.348	PIK3R3
NF-ÎºB Activation by Viruses	0.348	PIK3R3
Leptin Signaling in Obesity	0.348	PIK3R3
Breast Cancer Regulation by Stathmin1	0.348	PIK3R3	TUBB2B
HER-2 Signaling in Breast Cancer	0.344	PIK3R3
Nitric Oxide Signaling in the Cardiovascular System	0.344	PIK3R3
Acute Myeloid Leukemia Signaling	0.336	PIK3R3
PDGF Signaling	0.332	PIK3R3
VDR/RXR Activation	0.328	SULT2A1
Reelin Signaling in Neurons	0.328	PIK3R3
Ceramide Signaling	0.324	PIK3R3
Prostate Cancer Signaling	0.32	PIK3R3
TGF-Î² Signaling	0.308	SERPINE1
Melanocyte Development and Pigmentation Signaling	0.305	PIK3R3
FAK Signaling	0.305	PIK3R3
Neuregulin Signaling	0.301	PIK3R3
Crosstalk between Dendritic Cells and Natural Killer Cells	0.301	MICB
ErbB Signaling	0.301	PIK3R3
VEGF Signaling	0.301	PIK3R3
RANK Signaling in Osteoclasts	0.298	PIK3R3
FGF Signaling	0.298	PIK3R3
PAK Signaling	0.294	PIK3R3
FcÎ³ Receptor-mediated Phagocytosis in Macrophages and Monocytes	0.287	PIK3R3
Virus Entry via Endocytic Pathways	0.287	PIK3R3
Role of Pattern Recognition Receptors in Recognition of Bacteria and Viruses	0.281	PIK3R3
Chronic Myeloid Leukemia Signaling	0.278	PIK3R3
p53 Signaling	0.274	PIK3R3
SAPK/JNK Signaling	0.274	PIK3R3
Glioma Signaling	0.271	PIK3R3
Amyotrophic Lateral Sclerosis Signaling	0.268	PIK3R3
Mouse Embryonic Stem Cell Pluripotency	0.268	PIK3R3
Telomerase Signaling	0.265	PIK3R3
IGF-1 Signaling	0.265	PIK3R3
T Cell Receptor Signaling	0.265	PIK3R3
Paxillin Signaling	0.259	PIK3R3
Neuropathic Pain Signaling In Dorsal Horn Neurons	0.257	PIK3R3
HGF Signaling	0.257	PIK3R3
HIF1Î± Signaling	0.254	PIK3R3
Rac Signaling	0.254	PIK3R3
iCOS-iCOSL Signaling in T Helper Cells	0.251	PIK3R3
Cholecystokinin/Gastrin-mediated Signaling	0.251	GH1
fMLP Signaling in Neutrophils	0.243	PIK3R3
Natural Killer Cell Signaling	0.24	PIK3R3
Pancreatic Adenocarcinoma Signaling	0.24	PIK3R3
NGF Signaling	0.237	PIK3R3
Sphingosine-1-phosphate Signaling	0.235	PIK3R3
Renin-Angiotensin Signaling	0.232	PIK3R3
Role of NANOG in Mammalian Embryonic Stem Cell Pluripotency	0.232	PIK3R3
CD28 Signaling in T Helper Cells	0.225	PIK3R3
Hereditary Breast Cancer Signaling	0.225	PIK3R3
GÎ±12/13 Signaling	0.223	PIK3R3
p38 MAPK Signaling	0.223	PLA2G3
PKCÎ¸ Signaling in T Lymphocytes	0.22	PIK3R3
PTEN Signaling	0.216	PIK3R3
IL-6 Signaling	0.213	PIK3R3
P2Y Purigenic Receptor Signaling Pathway	0.211	PIK3R3
p70S6K Signaling	0.209	PIK3R3
PI3K/AKT Signaling	0.207	PIK3R3
Cellular Effects of Sildenafil (Viagra)	0.198	SLC4A11
